# Supplementary material for: Molecular Autopsy for Sudden Death in the Young: Is Data Aggregation the Key?
Source: Front Cardiovasc Med. 2017 Nov 9;4:72. doi: 10.3389/fcvm.2017.00072 (PMC5694161; doi:10.3389/fcvm.2017.00072)
Supplement: Supplementary file 2 [file Table_2.XLSX]

## Sheet: Sheet1
Column1	Mean	SD	Median	Q1	Q3	IQR	Min	Max	% Median
Variant Calling	99604	7901	98667	96518	100219	3701	69620	120356	100
PASS filter	81041	7953	80445	79111	81613	2502	42852	98722	81.5318
Exclude common	6595	4695	4684.5	4048	5689	1641	3656	21554	4.74779
Exome	390,10	104.75	354.5	325	396	71	235	739	0.359289
Categories 1&2	10.26	3.42	10	7	12	5	5	19	0.0101351
Gene Panel	7.48	3.32	7	5	19	5	1	18	0.00709457
Categories 1&2	0.76	0.88	1	0	1	1	0	3	0.00101351
