# Supplementary material for: Molecular Autopsy for Sudden Death in the Young: Is Data Aggregation the Key?
Source: Front Cardiovasc Med. 2017 Nov 9;4:72. doi: 10.3389/fcvm.2017.00072 (PMC5694161; doi:10.3389/fcvm.2017.00072)
Supplement: Supplementary file 3 [file Table_3.XLSX]

## Sheet: Sheet1
ABCC9
ABCG5
ABCG8
ACTA1
ACTA2
ACTC1
ACTN2
ADRBK2
AGL
AKAP9
ALMS1
ANK2
ANKRD1
APOA4
APOA5
APOB
APOC2
APOE
BAG3
BRAF
CACNA1C
CACNA1G
CACNA1H
CACNA1I
CACNA2D1
CACNB2
CALM1
CALM2
CALM3
CALR3
CASQ2
CAV3
CBL
CBS
CDH2
CETP
CHRM2
COL3A1
COL5A1
COL5A2
COX15
CREB3L3
CRELD1
CRYAB
CSRP3
CTF1
CTNNA3
DES
DMD
DMPK
DNAJC19
DOLK
DPP6
DSC2
DSG2
DSP
DTNA
ECE1
EFEMP2
ELN
EMD
EN1
EYA1
EYA4
FBN1
FBN2
FHL1
FHL2
FKRP
FKTN
FLNA
FLNC
FXN
GAA
GATA4
GATA6
GATAD1
GCKR
GJA1
GJA5
GLA
GPD1L
GPIHBP1
GRK4
GRK5
HADHA
HCN1
HCN2
HCN4
HFE
HRAS
HSPB8
ILK
JAG1
JPH2
JUP
KCNA5
KCND3
KCNE1
KCNE2
KCNE3
KCNE4
KCNE5
KCNH2
KCNJ2
KCNJ5
KCNJ8
KCNK3
KCNQ1
KLF10
KRAS
LAMA2
LAMA4
LAMP2
LDB3
LDLR
LDLRAP1
LMF1
LMNA
LOX
LPL
LRRC10
LTBP2
MAP2K1
MAP2K2
MED12
MIB1
MURC
MYBPC3
MYH11
MYH6
MYH7
MYL2
MYL3
MYL4
MYLK
MYLK2
MYO6
MYOM1
MYOZ2
MYPN
NEBL
NEXN
NF1
NKX2-5
NODAL
NOS1AP
NOS3
NOTCH1
NPPA
NRAS
NUP155
PCSK9
PDLIM3
PHOX2A
PHOX2B
PITX2
PKP2
PLEKHM2
PLN
PLOD1
PRDM16
PRKAG2
PRKAR1A
PRKG1
PSEN2
PTPN11
RAF1
RANGRF
RBM20
RIT1
RYR2
SALL4
SCN10A
SCN11A
SCN1B
SCN2B
SCN3B
SCN4B
SCN5A
SCN7A
SCN8A
SCN9A
SCO2
SDHA
SEPN1
SGCB
SGCD
SGCG
SHOC2
SKI
SLC22A5
SLC25A4
SLC2A10
SLC6A4
SLC8A1
SLMAP
SLN
SMAD3
SMAD4
SNTA1
SOS1
SOS2
SPRED1
SREBF2
TAZ
TBX20
TBX3
TBX5
TCAP
TGFB2
TGFB3
TGFBR1
TGFBR2
TGFBR3
TLX3
TMEM43
TMPO
TNNC1
TNNI3
TNNT2
TP63
TPM1
TRDN
TRIM63
TRPM4
TTN
TTR
TXNRD2
VCL
ZBTB17
ZHX3
ZIC3
